# Supplementary material for: Quantitative secretome and glycome of primary human adipocytes during insulin resistance
Source: Clin Proteomics. 2014 May 12;11(1):20. doi: 10.1186/1559-0275-11-20 (PMC4055909; doi:10.1186/1559-0275-11-20)
Supplement: Additional file 1: Table S1. — The list of secreted proteins identified by single peptide detection from primary human adipocytes. Table S2. Human adipocytokines regulated a minimum of 150% under one of the insulin resistant conditions. Table S3. Characterization of total N-linked glycans from primary human adipocytes by MS/MS and TIM scan. Table S4. Characterization of total O-linked glycans from primary human adipocytes by MS/MS and TIM scan. Table S5. Relative quantification of N-linked glycans from primary human adipocytes between insulin resistant conditions and insulin responsive condition by 13C/12C ratio and prevalence ratio. Table S6. Relative quantification of O-linked glycans from human adipocytes between insulin resistant conditions and insulin responsive condition by 13C/12C ratio and prevalence ratio. [file 1559-0275-11-20-S1.xls]

## Sheet: TableS1
Table S4.1. The list of secreted proteins for a single peptide detection from human adpose tissues.
No.	Protein ID	Identifed Proteins	Subcellular Locationa
1	O75882	Attractin	Extracellular
2	P15291	Beta-1,4-galactosyltransferase 1	Cytoplasm
3	P01034	Cystatin-C	Extracellular
4	P15502	Elastin	Extracellular
5	P19883	Follistatin	Extracellular
6	P17900	Ganglioside GM2 activator	Cytoplasm
7	P02788	Growth-inhibiting protein 12	Extracellular
8	P03956	Interstitial collagenase	Extracellular
9	P25391	Laminin subunit alpha-1	Extracellular
10	Q5VUM2	Laminin, alpha 2	Extracellular
11	P14174	Macrophage migration inhibitory factor	Extracellular
12	Q13361	Microfibrillar-associated protein 5	Extracellular
13	Q99497	Oncogene DJ1	Unknown
14	P45877	Peptidyl-prolyl cis-trans isomerase C	Cytoplasm
15	Q92954	Proteoglycan-4	Extracellular
16	Q9HCB6	Spondin-1	Extracellular
17	Q9NPK8	Tenascin XB	Extracellular
a The subcellular location was determined for each protein based on the Ingenuity Pathway Analysis software (Ingenuity Systems).

## Sheet: TableS2
Table S4.2. Human adipocytokines regulated a minimum of 150% under one of the insulin resistant conditions.
No.	Protein ID	Identified Proteins	LGPUG/LG	HGINS/LG	Ave. SC	SD	Ave. Peptides	SD
1	P17936	Insulin-like growth factor-binding protein 3	1.78349	1.02469	12.8333	2.2286	2.66667	0.516398
2	P41222	Prostaglandin-H2 D-isomerase	1.72767	1.10897	5.5	4.04145	1.25	0.5
3	P04406	Glyceraldehyde-3-phosphate dehydrogenase	1.71344	1.16606	15.5	4.72229	3.33333	0.516398
4	P10599	Thioredoxin	1.56974	0.804833	21.1667	5.87934	3	0.894427
5	P26022	Pentraxin-related protein PTX3	1.46295	1.29641	74.6667	16.3666	8	1.67332
6	Q07954	Low-density lipoprotein receptor-related protein 1	[3.84/0]a	[2.11/0]	5.5	0.57735	2.5	0.57735
7	P02787	Serotransferrin	1.3539	3.67179	16.75	7.22842	5	2.3094
8	Q92743	Serine protease HTRA1	1.105	3.64813	7.4	1.51658	2.8	0.83666
9	P02649	Apolipoprotein E	0.816481	2.90276	19.6667	13.6772	5	2.68328
10	P05121	Plasminogen activator inhibitor 1	0.701574	2.58182	13.25	1.5	2	1.1547
11	Q08629	Testican-1	1.22471	2.51964	12.8333	4.66548	3.5	0.547723
12	P06396	Gelsolin	1.17596	2.51872	23.1667	12.1559	4.5	2.07364
13	P12110	Collagen alpha-2(VI) chain	0.77604	2.26335	17	6.84105	4.16667	0.983192
14	P15289	Arylsulfatase A	1.41024	2.09575	6.33333	2.33809	1.83333	0.752773
15	P13611	Versican core protein	1.32756	2.02871	51	7.37564	9.33333	1.50555
16	P12111	Collagen alpha-3(VI) chain	1.36963	1.985	38.3333	20.4711	10.8333	6.01387
17	Q16363	Laminin subunit alpha-4	1.1959	1.97628	41.3333	29.3712	8.66667	3.6697
18	P08758	Annexin A5	1.4412	1.88774	13.2	9.25743	4.2	2.04939
19	Q12841	Follistatin-related protein 1	1.27442	1.85473	82.8333	15.2239	11	1.67332
20	Q14767	Latent-transforming growth factor beta-binding protein 2	1.12218	1.8131	40.6667	6.68331	10	1.54919
21	Q08380	Galectin-3-binding protein	1.44157	1.77721	68.3333	4.71876	10.1667	1.16905
22	Q02818	Nucleobindin-1	1.01017	1.59636	33.3333	1.96638	6.83333	1.47196
Table S4.2. continued. Human adipocytokines regulated a minimum of 150% under one of the insulin resistant conditions.
No.	Protein ID	Identified Proteins	LGPUG/LG	HGINS/LG	Ave. SC	SD	Ave. Peptides	SD
23	P27797	Calreticulin	0.924344	1.58773	44.5	28.592	4.83333	1.16905
24	P07355	Annexin A2	0.896139	1.56088	29.75	0.957427	6.5	0.57735
25	P35052	Glypican-1	0.844819	1.54176	5.75	0.5	2.25	0.5
26	Q99715	Collagen alpha-1(XII) chain	1.29724	1.52943	106.667	51.0163	21.6667	7.31209
27	O95967	EGF-containing fibulin-like extracellular matrix protein 2	0.431917	1.51327	7.66667	1.1547	2.33333	0.57735
28	P98095	Fibulin-2	1.12842	1.46316	101.833	34.7529	16.3333	3.01109
No.	Protein ID	Identified Proteins	LG/LGPUG	LG/HGINS	Ave. SC	SD	Ave. Peptides	SD
1	P07093	Glia-derived nexin	4.0328	0.919743	5	1.73205	2	0
2	Q9Y4K0	Lysyl oxidase homolog 2	2.43664	1.06502	16	5.65685	4.75	1.70783
3	O95967	EGF-containing fibulin-like extracellular matrix protein 2	2.31526	0.660822	7.66667	1.1547	2.33333	0.57735
4	O14549	Osteoblast specific cysteine-rich protein	1.72618	1.44023	19	11.2071	4	0.894427
5	P20908	Collagen alpha-1(V) chain	1.61707	1.29582	35.1667	18.4869	7.16667	2.04124
6	Q9BRK5	Stromal cell derived factor 4	1.20857	3	11.8	8.8713	1.8	1.09545
7	P23284	Peptidylprolyl isomerase B	0.959343	1.83282	25.3333	12.8944	3	1.54919
8	P62937	Peptidyl-prolyl cis-trans isomerase A	0.746815	1.63829	18	6.97615	2.5	0.57735
a Brackets indicate the average number of normalized spectral counts assigned to the proteins when no peptides were detected under a given condition.

## Sheet: TableS3
Table S3. Characterization of total N-linked glycans from human adipocytes by MS-MS and TIM scan.
No.	N-linked oligosaccharide composition	Z	[M+zNa]z+	No.	N-linked oligosaccharide composition	Z	[M+zNa]z+
			m/z (mono)				m/z (mono)
1	(Man)1(GlcNAc)2	1	763.384	82	(Gal)2(GlcNAc)3(Fuc)1(Man)3(GlcNAc)2(Fuc)1	2	1343.17
2	(Man)1(GlcNAc)2(Fuc)1	1	937.473	83	(NeuAc)1(Gal)2(GlcNAc)3(Man)3(GlcNAc)2	2	1349.66
3	(Man)2(GlcNAc)2	1	967.484	84	(Gal)3(GlcNAc)3(Man)3(GlcNAc)2(Fuc)1	2	1358.17
4	(Man)2(GlcNAc)2(Fuc)1	1	1141.57	85	(Gal)1(GlcNAc)4(Fuc)1(Man)3(GlcNAc)2(Fuc)1	2	1363.68
5	(Man)3(GlcNAc)2	1	1171.58	86	(NeuAc)1(Gal)1(GlcNAc)4(Man)3(GlcNAc)2	2	1370.18
6	(Man)3(GlcNAc)2(Fuc)1	1	1345.67	87	(Gal)4(GlcNAc)3(Man)3(GlcNAc)2	2	1373.18
7	(Man)4(GlcNAc)2	1	1375.68	88	(Gal)2(GlcNAc)4(Man)3(GlcNAc)2(Fuc)1	2	1378.68
8	(GlcNAc)1(Man)2(GlcNAc)2(Fuc)1	1	1386.7	89	(NeuAc)2(Gal)1(GlcNAc)2(Man)3(GlcNAc)2(Fuc)1	2	1392.68
9	(GlcNAc)1(Man)3(GlcNAc)2	1	1416.71	90	(Gal)3(GlcNAc)4(Man)3(GlcNAc)2	2	1393.69
		2	719.85	91	(Gal)1(GlcNAc)5(Man)3(GlcNAc)2(Fuc)1	2	1399.2
10	(Man)4(GlcNAc)2(Fuc)1	1	1549.77	92	(NeuAc)1(Gal)2(GlcNAc)2(Fuc)1(Man)3(GlcNAc)2(Fuc)1	2	1401.19
11	(Man)5(GlcNAc)2	1	1579.78	93	(NeuAc)2(Gal)2(GlcNAc)2(Man)3(GlcNAc)2	2	1407.69
		2	801.386			3	946.121
12	(GlcNAc)1(Man)3(GlcNAc)2(Fuc)1	1	1590.8	94	(NeuAc)1(Gal)3(GlcNAc)2(Man)3(GlcNAc)2(Fuc)1	2	1416.19
		2	806.894	95	(Gal)1(GlcNAc)1(Man)8(GlcNAc)2(Fuc)1	2	1419.19
13	(Gal)1(GlcNAc)1(Man)3(GlcNAc)2	1	1620.81	96	(GlcNAc)6(Man)3(GlcNAc)2(Fuc)1	2	1419.71
		2	821.9	97	(NeuAc)1(Gal)1(GlcNAc)3(Fuc)1(Man)3(GlcNAc)2(Fuc)1	2	1421.7
14	(GlcNAc)2(Man)3(GlcNAc)2	1	1661.84	98	(Gal)2(GlcNAc)3(Fuc)2(Man)3(GlcNAc)2(Fuc)1	2	1430.21
15	(Man)5(GlcNAc)2(Fuc)1	1	1753.87	99	(NeuAc)1(Gal)2(GlcNAc)2(Man)2(Man)3(GlcNAc)2	2	1431.2
16	(Man)6(GlcNAc)2	1	1783.88	100	(NeuAc)1(Gal)2(GlcNAc)3(Man)3(GlcNAc)2(Fuc)1	2	1436.71
		2	903.436	101	(Gal)3(GlcNAc)3(Fuc)1(Man)3(GlcNAc)2(Fuc)1	2	1445.22
17	(Gal)1(GlcNAc)1(Man)3(GlcNAc)2(Fuc)1	1	1794.9	102	(NeuAc)1(Gal)3(GlcNAc)3(Man)3(GlcNAc)2	2	1451.71
		2	908.944			3	975.472
Table S4.3. Continued. Characterization of total N-linked glycans from human adipocytes by MS-MS and TIM scan.
18	(GlcNAc)1(Man)5(GlcNAc)2	1	1824.91	103	(NeuAc)1(Gal)1(GlcNAc)4(Man)3(GlcNAc)2(Fuc)1	2	1457.22
		2	923.95	104	(Gal)2(GlcNAc)3(Man)2(Man)3(GlcNAc)2(Fuc)1	2	1460.22
19	(GlcNAc)2(Man)3(GlcNAc)2(Fuc)1	1	1835.93	105	(Gal)4(GlcNAc)3(Man)3(GlcNAc)2(Fuc)1	2	1460.22
		2	929.458	106	(Gal)2(GlcNAc)4(Fuc)1(Man)3(GlcNAc)2(Fuc)1	2	1465.73
20	(Gal)1(GlcNAc)2(Man)3(GlcNAc)2	1	1865.94	107	(NeuAc)1(Gal)2(GlcNAc)4(Man)3(GlcNAc)2	2	1472.23
		2	944.463			3	989.147
21	(GlcNAc)3(Man)3(GlcNAc)2	1	1906.96	108	(Gal)3(GlcNAc)4(Man)3(GlcNAc)2(Fuc)1	2	1480.73
		2	964.976	109	(NeuAc)2(Gal)2(GlcNAc)2(Man)3(GlcNAc)2(Fuc)1	2	1494.73
22	(Man)6(GlcNAc)2(Fuc)1	1	1957.97	110	(Gal)4(GlcNAc)4(Man)3(GlcNAc)2	2	1495.74
		2	990.481	111	(NeuAc)1(Gal)1(GlcNAc)2(Fuc)1(Man)5(GlcNAc)2(Fuc)1	2	1503.24
23	(Gal)1(GlcNAc)1(Fuc)1(Man)3(GlcNAc)2(Fuc)1	1	1968.99	112	(NeuAc)2(Gal)3(GlcNAc)2(Man)3(GlcNAc)2	2	1509.74
		2	995.989			3	1014.15
24	(NeuAc)1(Gal)1(GlcNAc)1(Man)3(GlcNAc)2	1	1981.98	113	(NeuAc)2(Gal)1(GlcNAc)3(Man)3(GlcNAc)2(Fuc)1	2	1515.24
		2	1002.49			3	1017.83
25	(Man)7(GlcNAc)2	1	1987.98	114	(NeuAc)2(Gal)1(GalNAc)1(GlcNAc)2(Man)3(GlcNAc)2(Fuc)1	2	1515.24
		2	1005.49			3	1017.83
26	(GlcNAc)1(Man)5(GlcNAc)2(Fuc)1	1	1999	115	(Man)12(GlcNAc)2	2	1515.74
		2	1010.99	116	(Gal)3(GlcNAc)5(Man)3(GlcNAc)2	2	1516.25
27	(Gal)1(GlcNAc)1(Man)5(GlcNAc)2	2	1026	117	(NeuAc)1(Gal)2(GlcNAc)3(Fuc)1(Man)3(GlcNAc)2(Fuc)1	2	1523.75
28	(Gal)1(GlcNAc)2(Man)3(GlcNAc)2(Fuc)1	2	1031.51	118	(NeuAc)2(Gal)2(GlcNAc)3(Man)3(GlcNAc)2	2	1530.25
29	(Gal)2(GlcNAc)2(Man)3(GlcNAc)2	2	1046.51	119	(NeuAc)1(Gal)3(GlcNAc)3(Man)3(GlcNAc)2(Fuc)1	2	1538.76
30	(GlcNAc)3(Man)3(GlcNAc)2(Fuc)1	2	1052.02			3	1033.5
31	(Gal)1(GlcNAc)3(Man)3(GlcNAc)2	2	1067.03	120	(NeuAc)1(Gal)2(GlcNAc)4(Fuc)1(Man)3(GlcNAc)2	2	1559.27
32	(NeuAc)1(Gal)1(GlcNAc)1(Man)3(GlcNAc)2(Fuc)1	2	1089.53			3	1047.18
Table S4.3. Continued. Characterization of total N-linked glycans from human adipocytes by MS-MS and TIM scan.
33	(NeuAc)1(Gal)1(GlcNAc)1(Man)1(Man)3(GlcNAc)2	2	1104.54	121	(Gal)5(GlcNAc)3(Man)3(GlcNAc)2(Fuc)1	2	1562.27
34	(Man)8(GlcNAc)2	2	1107.54	122	(NeuAc)1(Gal)3(GlcNAc)4(Man)3(GlcNAc)2	2	1574.28
35	(Gal)1(GlcNAc)1(Man)5(GlcNAc)2(Fuc)1	2	1113.04			3	1057.18
36	(Gal)1(GlcNAc)2(Fuc)1(Man)3(GlcNAc)2(Fuc)1	2	1118.55	123	(NeuAc)2(Gal)2(GlcNAc)3(Man)3(GlcNAc)2(Fuc)1	2	1617.29
37	(NeuAc)1(Gal)1(GlcNAc)2(Man)3(GlcNAc)2	2	1125.05			3	1085.86
38	(Gal)1(GlcNAc)1(Man)3(Man)3(GlcNAc)2	2	1128.05	124	(Gal)4(GlcNAc)5(Man)3(GlcNAc)2	2	1618.3
39	(Gal)2(GlcNAc)2(Man)3(GlcNAc)2(Fuc)1	2	1133.56	125	(NeuAc)2(Gal)3(GlcNAc)3(Man)3(GlcNAc)2	2	1632.3
40	(Gal)3(GlcNAc)2(Man)3(GlcNAc)2	2	1148.56			3	1095.86
41	(Gal)1(GlcNAc)3(Man)3(GlcNAc)2(Fuc)1	2	1154.07	126	(NeuAc)1(Gal)3(GlcNAc)4(Man)3(GlcNAc)2(Fuc)1	2	1661.32
42	(Gal)2(GlcNAc)3(Man)3(GlcNAc)2	2	1169.08	127	(NeuAc)1(Gal)4(GlcNAc)4(Man)3(GlcNAc)2	2	1676.33
43	(Gal)1(GlcNAc)3(Man)4(GlcNAc)2	2	1169.08			3	1125.21
44	(GlcNAc)3(Man)5(GlcNAc)2	2	1169.08	128	(NeuAc)2(Gal)2(GlcNAc)3(Fuc)1(Man)3(GlcNAc)2(Fuc)1	2	1704.34
45	(GlcNAc)4(Man)3(GlcNAc)2(Fuc)1	2	1174.58	129	(NeuAc)1(Gal)3(GlcNAc)3(Fuc)2(Man)3(GlcNAc)2(Fuc)1	2	1712.85
46	(NeuAc)1(Gal)1(GlcNAc)1(Fuc)1(Man)3(GlcNAc)2(Fuc)1	2	1176.58			3	1149.56
47	(Gal)1(GlcNAc)4(Man)3(GlcNAc)2	2	1189.59	130	(NeuAc)2(Gal)3(GlcNAc)3(Man)3(GlcNAc)2(Fuc)1	2	1719.34
48	(NeuAc)1(Gal)2(GlcNAc1)(Man)3(GlcNAc)2(Fuc)1	2	1191.58			3	1153.89
49	(Man)8(GlcNAc)2(Fuc)1	2	1194.58	131	(NeuAc)1(Gal)2(GlcNAc)4(Fuc)2(Man)3(GlcNAc)2(Fuc)1	2	1733.36
50	(Gal)1(GlcNAc)1(Fuc)1(Man)2(Man)3(GlcNAc)2(Fuc)1	2	1200.09			3	1163.24
51	(Gal)1(GlcNAc)2(Fuc)2(Man)3(GlcNAc)2(Fuc)1	2	1205.6	132	(NeuAc)2(Gal)2(GlcNAc)4(Man)3(GlcNAc)2(Fuc)1	2	1739.86
52	(NeuAc)1(Gal)3(GlcNAc1)(Man)3(GlcNAc)2	2	1206.59			3	1167.57
53	(Man)9(GlcNAc)2	2	1209.59	133	(NeuAc)1(Gal)4(GlcNAc)4(Man)3(GlcNAc)2(Fuc)1	2	1763.37
54	(GlcNAc)5(Man)3(GlcNAc)2	2	1210.1			3	1183.24
55	(NeuAc)1(Gal)1(GlcNAc)2(Man)3(GlcNAc)2(Fuc)1	2	1212.09	134	(NeuAc)1(Gal)5(GlcNAc)4(Man)3(GlcNAc)2	2	1778.38
56	(Gal)2(GlcNAc)2(Fuc)1(Man)3(GlcNAc)2(Fuc)1	2	1220.6			3	1193.25
Table S4.3. Continued. Characterization of total N-linked glycans from human adipocytes by MS-MS and TIM scan.
57	(NeuAc)1(Gal)2(GlcNAc)2(Man)3(GlcNAc)2	2	1227.1	135	(NeuAc)1(Gal)4(GlcNAc)5(Man)3(GlcNAc)2	2	1798.89
58	(Gal)1(GlcNAc1)(Man)4(Man)3(GlcNAc)2	2	1230.1	136	(NeuAc)2(Gal)3(GlcNAc)3(Fuc)1(Man)3(GlcNAc)2(Fuc)1	2	1806.39
59	(Gal)3(GlcNAc)2(Man)3(GlcNAc)2(Fuc)1	2	1235.61	137	(NeuAc)3(Gal)3(GlcNAc)3(Man)3(GlcNAc)2	2	1812.89
60	(Gal)1(GlcNAc)3(Fuc)1(Man)3(GlcNAc)2(Fuc)1	2	1241.12			3	1216.25
61	(NeuAc)1(Gal)1(GlcNAc)3(Man)3(GlcNAc)2	2	1247.61	138	(NeuAc)2(Gal)3(GlcNAc)4(Man)3(GlcNAc)2(Fuc)1	3	1235.6
62	(Gal)4(GlcNAc)2(Man)3(GlcNAc)2	2	1250.61	139	(NeuAc)1(Gal)4(GlcNAc)4(Fuc)1(Man)3(GlcNAc)2(Fuc)1	2	1850.42
63	(Gal)2(GlcNAc)3(Man)3(GlcNAc)2(Fuc)1	2	1256.12			3	1241.27
64	(GlcNAc)4(Fuc)1(Man)3(GlcNAc)2(Fuc)1	2	1261.63	140	(NeuAc)2(Gal)4(GlcNAc)4(Man)3(GlcNAc)2	2	1856.91
65	(NeuAc)2(Gal)1(GlcNAc1)(Man)3(GlcNAc)2(Fuc)1	2	1270.12			3	1245.61
66	(Gal)3(GlcNAc)3(Man)3(GlcNAc)2	2	1271.13	141	(NeuAc)1(Gal)3(GlcNAc)5(Fuc)1(Man)3(GlcNAc)2(Fuc)1	3	1254.95
67	(Gal)1(GlcNAc)4(Man)3(GlcNAc)2(Fuc)1	2	1276.63	142	(NeuAc)1(Gal)6(GlcNAc)4(Man)3(GlcNAc)2	3	1261.28
68	(Gal)2(GlcNAc)4(Man)3(GlcNAc)2	2	1291.64	143	(NeuAc)2(Gal)3(GlcNAc)3(Fuc)2(Man)3(GlcNAc)2(Fuc)1	3	1269.95
69	(NeuAc)1(Gal)1(GlcNAc1)(Man)2(Man)3(GlcNAc)2(Fuc)1	2	1293.63	144	(NeuAc)3(Gal)3(GlcNAc)3(Man)3(GlcNAc)2(Fuc)1	2	1899.93
70	(GlcNAc)5(Man)3(GlcNAc)2(Fuc)1	2	1297.15			3	1274.28
71	(NeuAc)1(Gal)1(GlcNAc)2(Fuc)1(Man)3(GlcNAc)2(Fuc)1	2	1299.14	145	(NeuAc)3(Gal)4(GlcNAc)3(Man)3(GlcNAc)2	3	1284.29
72	(NeuAc)2(Gal)1(GlcNAc)2(Man)3(GlcNAc)2	2	1305.64	146	(Gal)4(GalNAc)1(GlcNAc)5(Fuc)1(Man)3(GlcNAc)2(Fuc)1	3	1284.3
73	(Gal)2(GlcNAc)2(Fuc)2(Man)3(GlcNAc)2(Fuc)1	2	1307.65	147	(NeuAc)2(Gal)5(GlcNAc)3(Man)3(GlcNAc)2(Fuc)1	3	1289.96
		3	879.428	148	(NeuAc)3(Gal)3(GlcNAc)4(Man)3(GlcNAc)2	2	1935.45
74	(Glc)1(Man)9(GlcNAc)2	2	1311.64			3	1297.96
75	(Gal)1(GlcNAc)5(Man)3(GlcNAc)2	2	1312.15	149	(NeuAc)2(Gal)4(GlcNAc)4(Man)3(GlcNAc)2(Fuc)1	2	1943.96
		3	882.431			3	1303.63
Table S4.3. Continued. Characterization of total N-linked glycans from human adipocytes by MS-MS and TIM scan.
76	(NeuAc)1(Gal)2(GlcNAc)2(Man)3(GlcNAc)2(Fuc)1	2	1314.14	150	(NeuAc)3(Gal)3(GlcNAc)3(Fuc)1(Man)3(GlcNAc)2(Fuc)1	3	1332.31
		3	883.759	151	(NeuAc)4(Gal)3(GlcNAc)3(Man)3(GlcNAc)2	2	1993.47
77	(Gal)1(GlcNAc)2(Fuc)1(Man)2(Man)3(GlcNAc)2(Fuc)1	2	1322.65	152	(NeuAc)3(Gal)4(GlcNAc)4(Man)3(GlcNAc)2	3	1366
78	(Gal)3(GlcNAc)2(Fuc)1(Man)3(GlcNAc)2(Fuc)1	2	1322.65	153	(NeuAc)3(Gal)4(GlcNAc)4(Man)3(GlcNAc)2(Fuc)1	3	1424.03
79	(NeuAc)1(Gal)3(GlcNAc)2(Man)3(GlcNAc)2	2	1329.15	154	(NeuAc)3(Gal)3(GlcNAc)5(Man)3(GlcNAc)2(Fuc)1	3	1437.7
80	(NeuAc)1(Gal)1(GlcNAc)3(Man)3(GlcNAc)2(Fuc)1	2	1334.66	155	(NeuAc)4(Gal)4(GlcNAc)4(Man)3(GlcNAc)2(Fuc)1	3	1544.42
81	(Gal)4(GlcNAc)2(Man)3(GlcNAc)2(Fuc)1	2	1337.66

## Sheet: TableS4
Table S4. Characterization of total O-linked glycans from human adipocytes by NS-MS and TIM scan.
No.	O-linked oligosaccharide composition	Z	[M+zNa]z+
			m/z (mono)
1	(Hex)1(HexNAc)1	1	534.289
	(HexNAc)1(Hex)1
2	(Xyl)2(Glc)1	1	609.309
3	(NeuAc)1(Hex)1	1	650.337
4	(Hex)1(HexNAc)1(Hex)1	1	738.389
5	(HexNAc)2(Hex)1	1	779.415
	(Hex)1(HexNAc)2
6	(NeuAc)1(Hex)1(HexNAc)1	1	895.463
7	(Hex)2(HexNAc)2	1	983.515
8	(NeuAc)1(Hex)1(HexNAc)1(Fuc)1	1	1069.55
9	(NeuAc)1(Hex)1(HexNAc)1(Hex)1	1	1099.56
10	(NeuAc)1(Hex)1(HexNAc)2	1	1140.59
11	(Hex)2(HexNAc)2(Hex)1	1	1187.61
	(Hex)3(HexNAc)2
12	(NeuAc)2(Hex)1(HexNAc)1	1	1256.64
13	(NeuAc)1(Hex)1(Fuc)1(HexNAc)2	1	1314.68
14	(NeuAc)1(Hex)2(HexNAc)2	1	1344.69
15	(HexA)1(Hex)2(HexNAc)2(Hex)1	1	1405.69
16	(NeuAc)2(Hex)1(HexNAc)2	1	1501.76
17	(NeuAc)1(Hex)2(Fuc)1(HexNAc)2	1	1518.78
18	(NeuAc)1(Hex)2(HexNAc)3	1	1589.82
19	(NeuAc)2(Hex)1(Fuc)1(HexNAc)2	1	1675.85
20	(NeuAc)2(Hex)2(HexNAc)2	1	1705.86
		2	864.426
21	(NeuAc)1(Hex)3(HexNAc)3	1	1793.91
22	(NeuAc)2(Hex)2(Fuc)1(HexNAc)2	1	1879.95
		2	951.471
23	(NeuAc)2(Hex)2(Fuc)1(HexNAc)2(Hex)1	2	1053.52
24	(NeuAc)2(Hex)2(Fuc)1(HexNAc)2(HexNAc)1	2	1074.03
25	(NeuAc)2(Hex)3(HexNAc)3	2	1089.04
26	(NeuAc)1(Hex)4(HexNAc)4	2	1133.07
27	(NeuAc)2(Hex)4(Fuc)1(HexNAc)2	2	1155.57
28	(Hex)6(HexNAc)4	2	1156.58
29	(Hex)3(Fuc)1(HexNAc)6	2	1182.6

## Sheet: Table S5
Table 4. Relative quantification of N-linked glycans from human adipocytes between insulin resistant conditions and insulin response condition by 13C/12C ratio and prevalence ratio.															Table 4. Relative quantification of N-linked glycans from human adipocytes between insulin resistant conditions and insulin response condition by 13C/12C ratio and prevalence ratio.
No.	N-linked oligosaccharide composition	Z	[M+zNa]z+ (mono)		DM (m/z)	LGPUG/LG		HGINS/LG							No.	N-linked oligosaccharide composition	Z	Ave. prevalence (%)			Prevalence ratios
			12C	13C		13C/12C ratios	SD	13C/12C ratios	SD									LGPUG	HGINS	LG	LGPUG/LG	HGINS/LG
1	(Man)2(GlcNAc)2	1	967.484	981.531	14.047	0.485463	0.311716	0.578239	0.336805						1	(Man)2(GlcNAc)2	1	0.20403	0.228432	0.456549	0.446896	0.500346
2	(Man)2(GlcNAc)2(Fuc)1	1	1141.57	1157.63	16.0537	0.299375	0.135099	0.394207	0.147594						2	(Man)2(GlcNAc)2(Fuc)1	1	0.518809	0.660669	1.80612	0.287252	0.365796
3	(Man)3(GlcNAc)2	1	1171.58	1188.64	17.057	0.350894	0.12456	0.488665	0.133348						3	(Man)3(GlcNAc)2	1	0.678572	0.925694	1.86788	0.363285	0.495586
4	(Man)3(GlcNAc)2(Fuc)1	1	1345.67	1364.74	19.0637	0.320284	0.00631417	0.548745	0.00775808						4	(Man)3(GlcNAc)2(Fuc)1	1	1.42471	2.30305	3.79355	0.37556	0.607097
5	(Man)4(GlcNAc)2	1	1375.68	1395.75	20.0671	0.517623	0.059834	0.594055	0.0981309						5	(Man)4(GlcNAc)2	1	0.708529	0.779787	1.15436	0.613783	0.675512
6	(Man)5(GlcNAc)2	1	1579.78	1602.86	23.0772	0.742165	0.249095	0.797834	0.309063						6	(Man)5(GlcNAc)2	1	7.73883	7.59668	8.43942	0.916986	0.900143
		2	801.386	812.925	11.5386	0.638029	0.325077	0.788498	0.332469								2	0.854838	0.851743	1.04805	0.815649	0.812695
7	(GlcNAc)1(Man)3(GlcNAc)2(Fuc)1	1	1590.8	1612.87	22.0738	0.973536	0.277841	0.730651	0.345096						7	(GlcNAc)1(Man)3(GlcNAc)2(Fuc)1	1	0.867481	0.593964	0.730623	1.18732	0.812955
8	(Gal)1(GlcNAc)1(Man)3(GlcNAc)2	1	1620.81	1643.89	23.0772	0.861033	0.511792	0.912734	0.681859						8	(Gal)1(GlcNAc)1(Man)3(GlcNAc)2	1	0.591557	0.564043	0.610682	0.968683	0.923628
		2	821.9	833.438	11.5386	1.91839	1.65203	1.82183	1.32232								2	0.118171	0.11308	0.0612637	1.9289	1.84579
9	(Man)6(GlcNAc)2	1	1783.88	1809.97	26.0872	0.779986	0.258532	0.901604	0.357217						9	(Man)6(GlcNAc)2	1	8.27768	8.91168	8.66947	0.954808	1.02794
		2	903.436	916.48	13.0436	0.75356	0.286326	0.879651	0.39932								2	3.26249	3.29209	3.47398	0.939123	0.947643
10	(Gal)1(GlcNAc)1(Man)3(GlcNAc)2(Fuc)1	1	1794.9	1819.98	25.0839	0.505656	0.270763	0.80341	0.511278						10	(Gal)1(GlcNAc)1(Man)3(GlcNAc)2(Fuc)1	1	0.560231	0.805089	0.950051	0.589685	0.847416
		2	908.944	921.486	12.5419	0.917393	0.514763	1.75271	1.79295								2	0.198534	0.213766	0.171846	1.1553	1.24394
11	(GlcNAc)1(Man)5(GlcNAc)2	1	1824.91	1851	26.0872	1.12675	0.827518	1.36849	1.09703						11	(GlcNAc)1(Man)5(GlcNAc)2	1	2.13953	2.30463	1.80015	1.18853	1.28024
		2	923.95	936.993	13.0436	1.21542	0.927507	1.60627	1.36699								2	1.27883	1.36461	0.970403	1.31783	1.40623
12	(GlcNAc)2(Man)3(GlcNAc)2(Fuc)1	1	1835.93	1861.01	25.0839	2.13974	0.2486	0.664938	0.221274						12	(GlcNAc)2(Man)3(GlcNAc)2(Fuc)1	1	0.768177	0.224224	0.297436	2.58266	0.753857
		2	929.458	942	12.5419	0.75881	0.15187	0.169229	0.0864369								2	0.217569	0.0919415	0.361752	0.601432	0.254156
13	(Gal)1(GlcNAc)2(Man)3(GlcNAc)2	2	944.463	957.506	13.0436	1.67958	1.26148	1.23871	0.78046						13	(Gal)1(GlcNAc)2(Man)3(GlcNAc)2	2	0.283656	0.269753	0.183206	1.54829	1.47241
14	(NeuAc)1(Gal)1(GlcNAc)1(Man)3(GlcNAc)2	2	1002.49	1016.53	14.047	0.231651	0.0372707	0.402846	0.224726						14	(NeuAc)1(Gal)1(GlcNAc)1(Man)3(GlcNAc)2	2	0.0681599	0.0959839	0.233857	0.29146	0.410439
15	(Man)7(GlcNAc)2	2	1005.49	1020.03	14.5486	0.825301	0.363762	0.974269	0.499115						15	(Man)7(GlcNAc)2	2	4.00912	4.10388	3.94438	1.01641	1.04044
Table 4.4 continued															Table 4.4 continued
No.	N-linked oligosaccharide composition	Z	[M+zNa]z+ (mono)		DM (m/z)	LGPUG/LG		HGINS/LG							No.	N-linked oligosaccharide composition	Z	Ave. prevalence (%)			Prevalence ratios
			12C	13C		13C/12C ratios	SD	13C/12C ratios	SD									LGPUG	HGINS	LG	LGPUG/LG	HGINS/LG
16	(GlcNAc)1(Man)5(GlcNAc)2(Fuc)1	2	1010.99	1025.04	14.047	0.975191	0.625444	1.08046	0.814129						16	(GlcNAc)1(Man)5(GlcNAc)2(Fuc)1	2	0.562914	0.510386	0.488966	1.15123	1.04381
17	(Gal)1(GlcNAc)1(Man)5(GlcNAc)2	2	1026	1040.55	14.5486	1.2021	0.79541	1.3082	1.05241						17	(Gal)1(GlcNAc)1(Man)5(GlcNAc)2	2	2.05048	1.94044	1.5426	1.32924	1.2579
18	(Gal)1(GlcNAc)2(Man)3(GlcNAc)2(Fuc)1	2	1031.51	1045.55	14.047	1.21578	0.773215	0.982682	0.79174						18	(Gal)1(GlcNAc)2(Man)3(GlcNAc)2(Fuc)1	2	1.28432	0.841003	0.904625	1.41973	0.92967
19	(Gal)2(GlcNAc)2(Man)3(GlcNAc)2	2	1046.51	1061.06	14.5486	1.00951	0.666038	1.20542	0.88259						19	(Gal)2(GlcNAc)2(Man)3(GlcNAc)2	2	3.72022	3.93379	3.28539	1.13235	1.19736
20	(GlcNAc)3(Man)3(GlcNAc)2(Fuc)1	2	1052.02	1066.07	14.047	3.6341	4.08114	2.18876	2.19959						20	(GlcNAc)3(Man)3(GlcNAc)2(Fuc)1	2	0.0322388	0.0229125	0.0107806	2.99046	2.12535
21	(NeuAc)1(Gal)1(GlcNAc)1(Man)3(GlcNAc)2(Fuc)1	2	1089.53	1104.58	15.0503	0.615542	0.667258	1.45826	1.03987						21	(NeuAc)1(Gal)1(GlcNAc)1(Man)3(GlcNAc)2(Fuc)1	2	0.199345	0.496475	0.339948	0.586398	1.46044
22	(NeuAc)1(Gal)1(GlcNAc)1(Man)1(Man)3(GlcNAc)2	2	1104.54	1120.09	15.552	0.917733	0.643541	1.16205	0.891373						22	(NeuAc)1(Gal)1(GlcNAc)1(Man)1(Man)3(GlcNAc)2	2	1.59099	1.63009	1.50788	1.05511	1.08105
23	(Man)8(GlcNAc)2	2	1107.54	1123.59	16.0537	0.803986	0.35921	0.965776	0.527878						23	(Man)8(GlcNAc)2	2	7.75585	8.26166	7.96382	0.973885	1.0374
24	(Gal)1(GlcNAc)1(Man)5(GlcNAc)2(Fuc)1	2	1113.04	1128.6	15.552	1.182	0.899033	1.17494	1.06403						24	(Gal)1(GlcNAc)1(Man)5(GlcNAc)2(Fuc)1	2	0.267954	0.202397	0.20484	1.30812	0.988073
25	(NeuAc)1(Gal)1(GlcNAc)2(Man)3(GlcNAc)2	2	1125.05	1140.6	15.552	1.45429	0.715129	2.44562	2.4003						25	(NeuAc)1(Gal)1(GlcNAc)2(Man)3(GlcNAc)2	2	0.268411	0.234078	0.137421	1.9532	1.70337
26	(Gal)2(GlcNAc)2(Man)3(GlcNAc)2(Fuc)1	2	1133.56	1149.11	15.552	1.03329	0.65709	1.12576	0.748391						26	(Gal)2(GlcNAc)2(Man)3(GlcNAc)2(Fuc)1	2	10.4601	10.4559	8.97335	1.16568	1.16522
27	(NeuAc)1(Gal)2(GlcNAc)1(Man)3(GlcNAc)2(Fuc)1	2	1191.58	1208.14	16.5554	1.73407	1.79979	2.26258	2.44949						27	(NeuAc)1(Gal)2(GlcNAc)1(Man)3(GlcNAc)2(Fuc)1	2	0.216046	0.214583	0.14928	1.44725	1.43745
28	(NeuAc)1(Gal)3(GlcNAc)1(Man)3(GlcNAc)2	2	1206.59	1223.64	17.057	0.947902	0.590942	0.942913	0.70769						28	(NeuAc)1(Gal)3(GlcNAc)1(Man)3(GlcNAc)2	2	1.05169	0.924499	0.982533	1.07039	0.940934
29	(Man)9(GlcNAc)2	2	1209.59	1227.14	17.5587	0.897692	0.474192	1.19431	0.744072						29	(Man)9(GlcNAc)2	2	7.3168	8.66568	6.90822	1.05914	1.2544
30	(Gal)2(GlcNAc)2(Fuc)1(Man)3(GlcNAc)2(Fuc)1	2	1220.6	1237.16	16.5554	1.27478	1.10955	1.50752	1.49687						30	(Gal)2(GlcNAc)2(Fuc)1(Man)3(GlcNAc)2(Fuc)1	2	0.602352	0.527826	0.456523	1.31943	1.15619
31	(NeuAc)1(Gal)2(GlcNAc)2(Man)3(GlcNAc)2	2	1227.1	1244.16	17.057	0.925941	0.564761	1.01997	0.683783						31	(NeuAc)1(Gal)2(GlcNAc)2(Man)3(GlcNAc)2	2	2.72467	2.61758	2.53058	1.0767	1.03438
32	(Gal)2(GlcNAc)3(Man)3(GlcNAc)2(Fuc)1	2	1256.12	1273.18	17.057	1.426	1.50743	2.14601	2.4955						32	(Gal)2(GlcNAc)3(Man)3(GlcNAc)2(Fuc)1	2	0.131255	0.112723	0.0923532	1.42123	1.22056
33	(Gal)3(GlcNAc)3(Man)3(GlcNAc)2	2	1271.13	1288.68	17.5587	3.01177	3.64694	2.32884	2.67315						33	(Gal)3(GlcNAc)3(Man)3(GlcNAc)2	2	0.27681	0.329819	0.188043	1.47206	1.75395
34	(NeuAc)1(Gal)2(GlcNAc)2(Man)3(GlcNAc)2(Fuc)1	2	1314.14	1332.2	18.0604	1.06751	0.705448	1.14274	0.820142						34	(NeuAc)1(Gal)2(GlcNAc)2(Man)3(GlcNAc)2(Fuc)1	2	6.36409	6.01384	5.29919	1.20096	1.13486
		3	883.759	895.8	12.0403	1.32194	1.32211	1.32394	1.2727								3	0.583185	0.487388	0.458352	1.27235	1.06335
35	(Gal)3(GlcNAc)3(Man)3(GlcNAc)2(Fuc)1	2	1358.17	1376.73	18.5621	1.53071	0.933729	1.77701	1.38244						35	(Gal)3(GlcNAc)3(Man)3(GlcNAc)2(Fuc)1	2	1.71657	1.63555	0.969447	1.77067	1.68709
Table 4.4 continued															Table 4.4 continued
No.	N-linked oligosaccharide composition	Z	[M+zNa]z+ (mono)		DM (m/z)	LGPUG/LG		HGINS/LG							No.	N-linked oligosaccharide composition	Z	Ave. prevalence (%)			Prevalence ratios
			12C	13C		13C/12C ratios	SD	13C/12C ratios	SD									LGPUG	HGINS	LG	LGPUG/LG	HGINS/LG
36	(NeuAc)1(Gal)2(GlcNAc)2(Fuc)1(Man)3(GlcNAc)2(Fuc)1	2	1401.19	1420.25	19.0637	1.08404	1.02023	1.69779	1.8706						36	(NeuAc)1(Gal)2(GlcNAc)2(Fuc)1(Man)3(GlcNAc)2(Fuc)1	2	0.374782	0.367935	0.347118	1.0797	1.05997
37	(NeuAc)2(Gal)2(GlcNAc)2(Man)3(GlcNAc)2	2	1407.69	1427.25	19.5654	0.670589	0.277281	0.540566	0.327241						37	(NeuAc)2(Gal)2(GlcNAc)2(Man)3(GlcNAc)2	2	1.61833	1.16161	2.00594	0.806771	0.579088
		3	946.121	959.165	13.0436	0.558395	0.472128	0.328298	0.204566								3	0.106248	0.0537609	0.16882	0.629357	0.318451
38	(NeuAc)1(Gal)3(GlcNAc)3(Man)3(GlcNAc)2	2	1451.71	1471.78	20.0671	1.41345	1.29025	1.32706	1.25484						38	(NeuAc)1(Gal)3(GlcNAc)3(Man)3(GlcNAc)2	2	0.736816	0.654037	0.56712	1.29922	1.15326
39	(NeuAc)2(Gal)2(GlcNAc)2(Man)3(GlcNAc)2(Fuc)1	2	1494.73	1515.3	20.5688	0.994455	0.694227	1.07	0.826642						39	(NeuAc)2(Gal)2(GlcNAc)2(Man)3(GlcNAc)2(Fuc)1	2	3.5822	3.35532	3.26539	1.09702	1.02754
		3	1004.15	1017.86	13.7125	1.06318	0.94554	1.07023	0.944414								3	0.603388	0.538734	0.55474	1.08769	0.971145
40	(NeuAc)2(Gal)3(GlcNAc)2(Man)3(GlcNAc)2	3	1509.74	1530.81	21.0705	0.879766	0.83096	1.10289	1.08231						40	(NeuAc)2(Gal)3(GlcNAc)2(Man)3(GlcNAc)2	3	0.39647	0.389264	0.461633	0.858843	0.843234
41	(NeuAc)1(Gal)3(GlcNAc)3(Man)3(GlcNAc)2(Fuc)1	2	1538.76	1559.83	21.0705	0.906589	0.606966	0.962484	0.663457						41	(NeuAc)1(Gal)3(GlcNAc)3(Man)3(GlcNAc)2(Fuc)1	2	2.17059	2.03821	2.11346	1.02703	0.964398
42	(NeuAc)2(Gal)3(GlcNAc)3(Man)3(GlcNAc)2	2	1632.3	1654.88	22.5755	0.809998	0.550215	0.632901	0.592701						42	(NeuAc)2(Gal)3(GlcNAc)3(Man)3(GlcNAc)2	2	0.727888	0.441365	0.797639	0.912553	0.553339
		3	1095.86	1110.91	15.0503	1.07968	0.851672	0.832021	0.976121								3	0.137464	0.0626162	0.114056	1.20524	0.548995
43	(NeuAc)2(Gal)3(GlcNAc)3(Man)3(GlcNAc)2(Fuc)1	2	1719.34	1742.92	23.5788	1.21743	1.00994	0.993022	0.820208						43	(NeuAc)2(Gal)3(GlcNAc)3(Man)3(GlcNAc)2(Fuc)1	2	1.75285	1.3969	1.47435	1.18889	0.947463
		3	1153.89	1169.61	15.7192	1.28672	1.41861	1.34912	1.34392								3	0.382785	0.327683	0.335789	1.13995	0.97586
44	(NeuAc)1(Gal)4(GlcNAc)4(Man)3(GlcNAc)2(Fuc)1	2	1763.37	1787.45	24.0805	1.92357	1.70412	2.11156	2.06226						44	(NeuAc)1(Gal)4(GlcNAc)4(Man)3(GlcNAc)2(Fuc)1	2	0.630239	0.555094	0.353358	1.78357	1.57091
		3	1183.24	1199.3	16.0537	0.75294	0.589655	1.15378	1.30303								3	0.0633313	0.0487951	0.0663096	0.955085	0.735868
45	(NeuAc)3(Gal)3(GlcNAc)3(Man)3(GlcNAc)2	2	1812.89	1837.97	25.0839	0.416861	0.275916	0.180908	0.115205						45	(NeuAc)3(Gal)3(GlcNAc)3(Man)3(GlcNAc)2	2	0.475163	0.193612	1.01416	0.46853	0.19091
		3	1216.25	1232.98	16.7226	0.700207	0.362022	0.67576	0.384734								3	0.235566	0.173009	0.261381	0.901234	0.661901
46	(NeuAc)3(Gal)3(GlcNAc)3(Man)3(GlcNAc)2(Fuc)1	2	1899.93	1926.02	26.0872	1.08069	1.11054	1.1267	1.25019						46	(NeuAc)3(Gal)3(GlcNAc)3(Man)3(GlcNAc)2(Fuc)1	2	0.42935	0.39436	0.506786	0.847203	0.77816
		3	1274.28	1291.68	17.3915	1.7164	1.91026	1.86307	2.09244								3	0.129304	0.130465	0.105526	1.22533	1.23633
47	(NeuAc)2(Gal)4(GlcNAc)4(Man)3(GlcNAc)2(Fuc)1	2	1943.96	1970.55	26.5889	1.15147	1.09956	1.45034	1.6633						47	(NeuAc)2(Gal)4(GlcNAc)4(Man)3(GlcNAc)2(Fuc)1	2	0.358813	0.341112	0.366903	0.97795	0.929706
		3	1303.63	1321.36	17.7259	1.64582	1.92717	1.18676	1.33047								3	0.148964	0.125664	0.141475	1.05294	0.888244
48	(NeuAc)3(Gal)4(GlcNAc)4(Man)3(GlcNAc)2(Fuc)1	3	1424.03	1443.42	19.3982	0.930196	0.835361	1.47732	1.60449						48	(NeuAc)3(Gal)4(GlcNAc)4(Man)3(GlcNAc)2(Fuc)1	3	0.133579	0.116137	0.128482	1.03967	0.903916

## Sheet: Table S6
Table 4.5. Relative quantification of O-linked glycans from human adipocytes between insulin resistant conditions and insulin responsive condition by 13C/12C ratio and prevalence ratio.
No.	O-linked oligosaccharide composition	Z	[M+zNa]z+ (mono)		DM (m/z)	LGPUG/LG		HGINS/LG
			12C	13C		13C/12C ratios	SD	13C/12C ratios	SD
1	(Hex)1(HexNAc)1	1	534.289	543.319	9.03019	1.46282	0.65916	1.51433	0.616007
2	(Xyl)2(Glc)1	1	609.309	619.343	10.0335	1.80967	1.04928	1.53413	0.655232
3	(NeuAc)1(Hex)1	1	650.337	661.374	11.0369	1.33905	0.419193	1.42558	0.401828
4	(Hex)1(HexNAc)1(Hex)1	1	738.389	750.429	12.0403	1.55894	1.55463	1.86943	1.24386
5	(Hex)1(HexNAc)2	1	779.415	791.455	12.0403	2.27662	0.508776	1.25945	0.365517
6	(NeuAc)1(Hex)1(HexNAc)1	1	895.463	909.51	14.047	1.19614	0.384515	1.32409	0.345892
7	(Hex)2(HexNAc)2	1	983.515	998.565	15.0503	1.25318	0.478412	1.3203	0.378552
8	(NeuAc)1(Hex)1(HexNAc)2	1	1140.59	1157.81	17.2206	1.70256	0.444413	1.32001	0.417851
9	(NeuAc)2(Hex)1(HexNAc)1	1	1256.64	1275.7	19.0637	1.1016	0.191521	1.31929	0.162354
10	(NeuAc)1(Hex)2(HexNAc)2	1	1344.69	1364.76	20.0671	1.37972	0.368384	1.63212	0.290772
11	(NeuAc)2(Hex)2(HexNAc)2	1	1705.86	1730.95	25.0843	1.10451	0.289647	1.40245	0.270593
		2	864.426	876.968	12.5419	1.18282	0.312889	1.50893	0.308323
12	(NeuAc)1(Hex)4(HexNAc)4	2	1133.07	1149.12	16.0537	1.31165	0.556907	1.30722	0.28165
Table 4.5. Continued. Relative quantification of O-linked glycans from human adipocytes between insulin resistant conditions and insulin responsive condition by 13C/12C ratio and prevalence ratio.
No.	O-linked oligosaccharide composition	Z	Ave. prevalence (%)			Prevalence ratios
			LGPUG	HGINS	LG	LGPUG/LG	HGINS/LG
1	(Hex)1(HexNAc)1	1	4.94688	3.94174	3.52046	1.40518	1.11966
2	(Xyl)2(Glc)1	1	0.889255	0.627962	0.507349	1.75275	1.23773
3	(NeuAc)1(Hex)1	1	1.34993	1.15311	1.22002	1.10648	0.945157
4	(Hex)1(HexNAc)1(Hex)1	1	0.179953	0.137647	0.112503	1.59953	1.22349
5	(Hex)1(HexNAc)2	1	1.0867	0.50347	0.567944	1.9134	0.886478
6	(NeuAc)1(Hex)1(HexNAc)1	1	27.9516	27.679	27.8985	1.00191	0.992134
7	(Hex)2(HexNAc)2	1	6.89005	6.58409	6.13609	1.12287	1.07301
8	(NeuAc)1(Hex)1(HexNAc)2	1	3.52898	2.27756	3.01934	1.16879	0.754325
9	(NeuAc)2(Hex)1(HexNAc)1	1	21.6491	24.3448	25.2804	0.85636	0.962991
10	(NeuAc)1(Hex)2(HexNAc)2	1	13.3158	13.4912	12.2834	1.08405	1.09833
11	(NeuAc)2(Hex)2(HexNAc)2	1	12.1388	14.0005	13.8496	0.87647	1.01089
		2	4.52751	4.15215	4.33066	1.04545	0.95878
12	(NeuAc)1(Hex)4(HexNAc)4	2	1.5454	1.10675	1.27373	1.21329	0.868906
